# Supplementary material for: Non-Invasive vs. Invasive Markers in Ulcerative Colitis: A Systematic Review of Intestinal Ultrasound, Biopsy, and Faecal Calprotectin
Source: Int J Mol Sci. 2025 Aug 22;26(17):8129. doi: 10.3390/ijms26178129 (PMC12428742; doi:10.3390/ijms26178129)
Supplement: Supplementary file 1 [file ijms-26-08129-s001.zip]

Archive with 2 entries (2 files):
- Supplementary table S1.pdf
- Supplementary table S2. SciSpace Extraction.xlsx
