# Supplementary material for: Non-Invasive vs. Invasive Markers in Ulcerative Colitis: A Systematic Review of Intestinal Ultrasound, Biopsy, and Faecal Calprotectin
Source: Int J Mol Sci. 2025 Aug 22;26(17):8129. doi: 10.3390/ijms26178129 (PMC12428742; doi:10.3390/ijms26178129)
Supplement: Supplementary file 1 [file ijms-26-08129-s001.zip › Supplementary table S2. SciSpace Extraction.xlsx]

## Sheet: Sheet1
Author	TL;DR	Summarized Abstract	Summarized Introduction	Type of study	Research Gap	Problem Statement	Objectives	Population Sample	Dependent Variables	Independent Variables	Dataset	Methods Used	Results	Findings	Practical Implications	Limitations	Contributions	Applications	Challenges	Literature Survey	Future Research	Immune implications	Novelty results	Bias	Conclusions
Goodsall et al 2024 [32]	- The study investigates the correlation between intestinal ultrasound (IUS) and histological activity in ulcerative colitis (UC) using validated indices, highlighting a strong association between IUS activity, fecal calprotectin, and histological activity. - It emphasizes the potential of IUS as a noninvasive tool for monitoring disease activity, which can enhance point-of-care decision-making a…	- The study investigates the correlation between intestinal ultrasound (IUS) activity and histological activity in ulcerative colitis (UC) patients . - It aims to establish IUS as a noninvasive surrogate marker for histological activity . - The research includes 29 prospective, paired cases of IUS, endoscopy, histology, and fecal calprotectin (FC) . - Results show significant associations between…	- Ulcerative colitis (UC) significantly impacts quality of life and may lead to colectomy due to severe disease or neoplasia . - STRIDE guidelines recommend achieving endoscopic remission to reduce flare-ups, hospitalizations, and surgeries in UC patients . - Histological inflammation is a better predictor of UC relapse than endoscopic remission alone, suggesting its importance as a treatment tar…	- The study is a prospective cohort study, specifically a subgroup of the EAT-UC study, which focuses on dietary intervention in ulcerative colitis (UC) . - Participants with a formal diagnosis of UC underwent same-day intestinal ultrasound (IUS), calprotectin testing, and colonoscopy with biopsy at study entry, indicating a structured approach to data collection . - The study design allows for t…	- Few indices for assessing histological activity in ulcerative colitis (UC) have been validated for accuracy and reliability. - The Nancy Histological Index (NHI) cannot distinguish between histological remission and normalization. - Limited studies have correlated validated ultrasound and histological indices in UC. - Previous studies on intestinal ultrasound (IUS) and histological activity lac…	- The paper discusses the limited data correlating validated ultrasound and histological indices in ulcerative colitis (UC). - It highlights the need for accurate noninvasive markers for histological activity in UC. - The study aims to determine the correlation of intestinal ultrasound (IUS) activity with a validated histological activity index. - There is a lack of understanding regarding the ab…	- The research aims to determine the correlation of intestinal ultrasound (IUS) activity with a validated histological activity index in ulcerative colitis (UC). - It investigates the effectiveness of IUS as a noninvasive surrogate marker for histological activity in UC. - The study evaluates the composite use of IUS and fecal calprotectin (FC) to enhance diagnostic accuracy. - The research seeks…	- The population sample size included twenty-nine prospective cases of ulcerative colitis (UC) . - Participants were a subgroup of the EAT-UC study, diagnosed with UC . - Sampling methods involved same-day intestinal ultrasound, calprotectin, and colonoscopy with biopsy .	- The primary dependent variable was the correlation of intestinal ultrasound (IUS) activity with histological activity. - Secondary dependent variables included individual IUS parameters (BWT, CDI, BWS) correlated with histological, endoscopic, and clinical disease activity. - Histological activity was measured using the Nancy Histological Index. - Endoscopic activity was assessed using the Mayo…	- The independent variables included intestinal ultrasound (IUS) activity, histological activity, endoscopic activity, and clinical activity . - IUS activity was assessed using the Milan Ultrasound Criteria . - Histological activity was measured using the Nancy Histological Index . - Endoscopic activity was evaluated with the Mayo endoscopic subscore and Ulcerative Colitis Endoscopic Index of Sev…	- The study included a subgroup of the EAT-UC study, focusing on dietary intervention in ulcerative colitis (UC). - Twenty-nine prospective, paired cases of intestinal ultrasound, endoscopy, histology, and fecal calprotectin were analyzed. - Data from intestinal ultrasound activity was assessed using the Milan Ultrasound Criteria. - Histological activity was evaluated using the Nancy Histological…	- Statistical analysis was performed using Stata (v14) to assess correlations between outcomes . - Fecal calprotectin was log-transformed for linear analysis . - Categorical comparisons utilized the Fisher exact test, and the McNemar test assessed composite endpoints . - The study included 29 paired cases of IUS, endoscopy, histology, and fecal calprotectin . - Intestinal ultrasound activity was …	- The study found a significant linear association between histological activity and overall intestinal ultrasound (IUS) activity (P = .011) . - IUS activity correlated significantly with endoscopic activity (P < 0.001) and total Mayo score (P = .036) . - A composite of IUS and fecal calprotectin (FC) showed the greatest association with histological activity (P = .003) . - IUS accurately predict…	- Intestinal ultrasound (IUS) activity significantly correlates with histological activity in ulcerative colitis (UC) patients . - A composite of IUS and fecal calprotectin (FC) shows the greatest association with histological activity . - IUS accurately predicts histological activity in 88% of cases, enhancing decision-making in UC management . - The study highlights the potential of IUS as a no…	- Intestinal ultrasound (IUS) serves as a noninvasive marker for histological activity in ulcerative colitis (UC). - The combination of IUS and fecal calprotectin (FC) enhances accuracy in monitoring UC. - This approach may reduce the need for colonoscopy, facilitating point-of-care decision-making. - The study supports the use of IUS in a treat-to-target management paradigm for UC. - Patients pr…	- The sample size was small and derived from a preexisting single-center study group, limiting generalizability. - Histological activity does not always correlate with sonographically detectable activity. - The validated NHI index used lacks the ability to distinguish between histological remission and normalization. - The study was not prospectively powered to address the full range of disease a…	- The paper highlights the correlation between intestinal ultrasound (IUS) activity and validated histological indices in ulcerative colitis (UC). - It emphasizes the significance of histological remission as a predictor of clinical outcomes in UC. - The study presents a composite approach using IUS and fecal calprotectin (FC) for assessing histological activity. - It discusses the limitations of…	- Intestinal ultrasound (IUS) offers immediate, point-of-care assessment in ulcerative colitis (UC) to guide clinical decision-making . - IUS correlates linearly with histological activity, enhancing sensitivity when combined with fecal calprotectin (FC) . - IUS is suitable for tight monitoring of UC, being well-tolerated and preferred by patients . - The role of IUS in treat-to-target management…	- Acquisition of colonic mucosal biopsies for histological assessment requires endoscopy, which is costly and burdensome for patients . - The lack of standardization in histological reporting limits clinical adoption of histological remission as a treatment target . - Surrogate measures of inflammation, like intestinal ultrasound, are not perfect and must balance cost and patient acceptability . …	- Ulcerative colitis (UC) has significant symptom burden and risks, necessitating effective therapies and monitoring . - STRIDE guidelines recommend endoscopic remission as a therapeutic goal, but histological inflammation persists in many patients . - Histological inflammation is a better predictor of UC relapse than endoscopic remission alone . - Acquisition of colonic biopsies for histological…	- Future research should better define activity, response definitions, and treatment targets in ulcerative colitis (UC) management programs . - Investigating the correlation between intestinal ultrasound (IUS) and histological activity using validated indices is necessary . - Expanding the role of IUS in treat-to-target management programs is essential for improving patient outcomes .	Not addressed in the paper.	- The study presents a novel finding that intestinal ultrasound (IUS) activity has a strong association with histological activity in ulcerative colitis (UC), utilizing a validated histological index for the first time in this context. This correlation was demonstrated through a composite of IUS activity and fecal calprotectin, which showed the greatest association with histological activity, acc…	- The study acknowledges a risk of bias due to its small sample size, which was derived from a preexisting single-center study group selected by trial inclusion criteria. This limitation indicates that the study was not prospectively powered to address the full range of disease activity, potentially affecting the generalizability of the findings . - Additionally, the study utilized a blinded read…	- Histological activity is a significant predictor of clinical outcomes in ulcerative colitis (UC) beyond endoscopic remission . - Intestinal ultrasound (IUS) serves as an accurate noninvasive marker for histological activity in UC . - The combination of IUS and fecal calprotectin (FC) enhances the accuracy of predicting histological activity . - The study supports the potential of IUS to reduce …
Sagami et al 2020 [33]	- The paper evaluates transperineal ultrasound's effectiveness in predicting endoscopic and histological findings in ulcerative colitis patients . - It highlights the challenges of assessing rectal inflammation using transabdominal ultrasound . - Bowel wall thickness and Limberg score were significant predictors of rectal healing . - The study suggests combining transperineal and transabdominal u…	- The study evaluates transperineal ultrasound's effectiveness in predicting endoscopic and histological findings in ulcerative colitis patients . - Fifty-three adults with ulcerative colitis underwent transperineal and transabdominal ultrasound before colonoscopy . - Excellent correlation was found between colonoscopy and transabdominal ultrasound, except for the rectum . - Bowel wall thickness …	- Ulcerative colitis (UC) is an inflammatory disorder of the large bowel, primarily affecting the rectum and proximal colon . - Recent treatments focus on achieving endoscopic mucosal healing rather than just symptom relief . - Monitoring disease activity through endoscopy and histopathology is invasive and costly, prompting interest in faecal biomarkers . - Transperineal ultrasound is proposed a…	- The study is described as a single territorial centre, nonrandomised, single-arm, cross-sectional study. It was registered prospectively and aimed to compare the diagnostic accuracy of transabdominal ultrasound and transperineal ultrasound in detecting the presence and activity of ulcerative proctitis in a blinded fashion .	- The study was conducted in a single tertiary referral academic center, limiting generalizability . - The learning curve for transperineal ultrasound was not assessed . - There is a lack of comprehensive evaluation of bowel wall flow and stratification's impact on inflammation severity . - The accuracy of the Limberg score in transperineal ultrasound for the rectum remains unclear . - The study …	- The paper discusses the challenges of assessing rectal inflammation using transabdominal ultrasound due to its deep pelvic location . - Poor diagnostic accuracy for the rectum is highlighted as a significant barrier to the widespread use of ultrasound in ulcerative colitis (UC) . - The study emphasizes that rectal inflammation is often more severe than proximal colon inflammation, complicating …	- The primary objective is to assess the diagnostic accuracy of transperineal ultrasound in detecting ulcerative proctitis . - The study compares transperineal ultrasound findings with endoscopic and histological results as the reference standard . - It aims to evaluate the effectiveness of transperineal ultrasound for predicting endoscopic and histological healing in ulcerative colitis patients …	- The population sample size consisted of fifty-three consecutive adults with ulcerative colitis who required colonoscopy . - Stool samples were collected from patients on the day of the ultrasound, representing a sampling method based on recent clinical assessments . - The study included cases with varying disease severity, ranging from remission to severe . - Five cases were not biopsied, while…	- The dependent variables included the Mayo endoscopic subscore (MES) and histological healing indices such as the Geboes score and Robarts histopathology index . - Bowel wall thickness and Limberg score were also evaluated as predictors of endoscopic and histological healing . - Faecal calprotectin was measured but was not predictive for rectal endoscopic activity . - The study aimed to assess t…	- The independent variables included bowel wall thickness and Limberg score, which were assessed using transperineal ultrasound . - Bowel wall thickness was identified as a significant independent predictor for rectal endoscopic and histologic healing . - Faecal calprotectin was also measured but was not predictive for rectal endoscopic activity .	Not addressed in the paper.	- The study utilized transperineal ultrasound to assess rectal inflammation in ulcerative colitis patients . - Transabdominal ultrasound was also performed alongside transperineal ultrasound . - The methods included colonoscopy and rectal biopsy for reference standards . - Bowel wall thickness and Limberg score were recorded using transperineal ultrasound . - Faecal calprotectin levels were measu…	- Transperineal ultrasound effectively predicts endoscopic and histological healing of the rectum in ulcerative colitis patients . - Bowel wall thickness ≤4 mm indicates high predictive value for endoscopic and histological healing . - Excellent correlation exists between transperineal ultrasound and colonoscopy findings, except for the rectum . - The study included 53 patients, with transperinea…	- Transperineal ultrasound effectively predicts endoscopic and histological healing of the rectum in ulcerative colitis patients . - Bowel wall thickness ≤4 mm is a strong predictor of endoscopic and histological healing . - The study found excellent correlation between transperineal ultrasound and rectal Mayo endoscopic subscore (MES) . - Logistic regression analysis indicated bowel wall thickne…	- Transperineal ultrasound may enhance the assessment of rectal inflammation in ulcerative colitis, improving clinical management strategies . - The combination of transperineal and transabdominal ultrasound can visualize the entire colorectum effectively . - Ultrasound may predict endoscopic and histological healing, aiding treatment decisions for ulcerative colitis patients . - Further studies …	- The study was conducted in a single tertiary referral academic center, limiting generalizability . - Ultrasound was performed by expert gastroenterologists and sonographers, which may not reflect broader practice . - The learning curve for transperineal ultrasound was not assessed, potentially affecting its implementation . - Poor diagnostic accuracy for the rectum remains a challenge due to it…	- Transperineal ultrasound effectively visualizes rectal wall better than transabdominal ultrasound, aiding in assessing ulcerative colitis . - Bowel wall thickness is a significant predictor for endoscopic and histological healing in the rectum . - The study highlights the potential of transperineal ultrasound in predicting rectal endoscopic activity compared to faecal calprotectin . - Findings …	- Transperineal ultrasound is proposed for assessing endoscopic and histological mucosal healing in ulcerative colitis patients. - It may predict bowel damage progression in ulcerative colitis patients. - The combination of transperineal and transabdominal ultrasound allows for comprehensive colorectal monitoring. - Ultrasound is suggested as a non-invasive alternative to endoscopy for evaluating…	- Poor diagnostic accuracy for the rectum is a significant challenge due to its deep pelvic location and small intestinal gas interference . - The study's limitations include being conducted in a single tertiary referral academic center with expert personnel . - Transabdominal ultrasound struggles to visualize the rectum effectively, impacting the accuracy of assessments . - The rectal blood flow…	- Ulcerative colitis (UC) is characterized by superficial erosions and ulceration, primarily affecting the rectum and proximal colon . - Recent treatments focus on endoscopic mucosal healing, necessitating frequent monitoring of endoscopic activity . - Histological mucosal healing is a new therapeutic target, but monitoring is invasive and costly . - Faecal biomarkers are emerging as minimally in…	- Further studies are needed to confirm the potential usefulness of transperineal ultrasound in assessing ulcerative proctitis . - Research should explore the correlation between ultrasound findings and long-term bowel damage in ulcerative colitis patients . - Investigating the effectiveness of transperineal ultrasound compared to other imaging modalities could enhance diagnostic accuracy .	Not addressed in the paper.	- The study presents novel findings regarding the diagnostic accuracy of transperineal ultrasound in predicting endoscopic and histological healing of the rectum in patients with ulcerative colitis (UC). It highlights that bowel wall thickness measured by transperineal ultrasound is a significant independent predictor for rectal healing, outperforming faecal calprotectin in predictability . - Add…	Not addressed in the paper.	- Transperineal ultrasound effectively predicts endoscopic and histological healing of the rectum in ulcerative colitis patients . - Bowel wall thickness is a significant independent predictor for rectal endoscopic and histological healing . - The combination of transperineal and transabdominal ultrasound visualizes the entire colorectum effectively . - The study highlights the limitations of tra…
